# Supplementary material for: Knowledge-Guided Framework for Synthesizing Contrast-Dependent Data from Multi-Sequence Non-Contrast MRI
Source: Diagnostics (Basel). 2026 Feb 14;16(4):576. doi: 10.3390/diagnostics16040576 (PMC12940084; doi:10.3390/diagnostics16040576)
Supplement: Supplementary file 1 [file diagnostics-16-00576-s001.zip]

Archive with 1 entries (1 files):
- diagnostics-4109245-supplementary.pdf
